# Supplementary material for: Decision Making Strategy and the Simultaneous Processing of Syntactic Dependencies in Language and Music
Source: Front Psychol. 2018 Jan 30;9:38. doi: 10.3389/fpsyg.2018.00038 (PMC5797648; doi:10.3389/fpsyg.2018.00038)
Supplement: Supplementary file 2 [file Presentation_2.ZIP]

Archive with 35 entries (35 files):
- MELODIES_LocD_inc/f_A3_2_6_incongr.wav
- MELODIES_LocD_inc/f_A3_3_3_incongr.wav
- MELODIES_LocD_inc/f_A3_3_5_incongr.wav
- MELODIES_LocD_inc/f_As3_2_4_incongr.wav
- MELODIES_LocD_inc/f_As3_3_3_incongr.wav
- MELODIES_LocD_inc/f_As3_3_5_incongr.wav
- MELODIES_LocD_inc/f_B3_2_4_incongr.wav
- MELODIES_LocD_inc/f_B3_2_5_incongr.wav
- MELODIES_LocD_inc/f_C4_2_3_incongr.wav
- MELODIES_LocD_inc/f_C4_2_5_incongr.wav
- MELODIES_LocD_inc/f_C4_3_5_incongr.wav
- MELODIES_LocD_inc/f_Cs4_2_3_incongr.wav
- MELODIES_LocD_inc/f_Cs4_2_5_incongr.wav
- MELODIES_LocD_inc/f_Cs4_3_5_incongr.wav
- MELODIES_LocD_inc/f_D3_3_3_incongr.wav
- MELODIES_LocD_inc/f_D3_3_4_incongr.wav
- MELODIES_LocD_inc/f_D3_3_5_incongr.wav
- MELODIES_LocD_inc/f_Ds3_2_4_incongr.wav
- MELODIES_LocD_inc/f_Ds3_2_5_incongr.wav
- MELODIES_LocD_inc/f_Ds3_3_3_incongr.wav
- MELODIES_LocD_inc/f_E3_2_5_incongr.wav
- MELODIES_LocD_inc/f_E3_3_3_incongr.wav
- MELODIES_LocD_inc/f_E3_3_4_incongr.wav
- MELODIES_LocD_inc/f_F3_2_4_incongr.wav
- MELODIES_LocD_inc/f_F3_2_5_incongr.wav
- MELODIES_LocD_inc/f_F3_3_5_incongr.wav
- MELODIES_LocD_inc/f_Fs3_2_3_incongr.wav
- MELODIES_LocD_inc/f_Fs3_2_5_incongr.wav
- MELODIES_LocD_inc/f_G3_2_4_incongr.wav
- MELODIES_LocD_inc/f_G3_3_4_incongr.wav
- MELODIES_LocD_inc/f_G3_3_5_incongr.wav
- MELODIES_LocD_inc/f_G3_3_6_incongr.wav
- MELODIES_LocD_inc/f_Gs3_2_4_incongr.wav
- MELODIES_LocD_inc/f_Gs3_3_4_incongr.wav
- MELODIES_LocD_inc/f_Gs3_3_5_incongr.wav
