# Supplementary material for: Decision Making Strategy and the Simultaneous Processing of Syntactic Dependencies in Language and Music
Source: Front Psychol. 2018 Jan 30;9:38. doi: 10.3389/fpsyg.2018.00038 (PMC5797648; doi:10.3389/fpsyg.2018.00038)
Supplement: Supplementary file 3 [file Presentation_3.ZIP]

Archive with 33 entries (33 files):
- MELODIES_LDD_cor/A3_4_5_congr.wav
- MELODIES_LDD_cor/A3_5_6_congr.wav
- MELODIES_LDD_cor/As3_4_5_congr.wav
- MELODIES_LDD_cor/As3_5_4_congr.wav
- MELODIES_LDD_cor/As3_5_6_congr.wav
- MELODIES_LDD_cor/B3_4_5_congr.wav
- MELODIES_LDD_cor/B3_4_6_congr.wav
- MELODIES_LDD_cor/C4_4_4_congr.wav
- MELODIES_LDD_cor/C4_4_6_congr.wav
- MELODIES_LDD_cor/C4_5_6_congr.wav
- MELODIES_LDD_cor/Cs4_4_4_congr.wav
- MELODIES_LDD_cor/Cs4_4_6_congr.wav
- MELODIES_LDD_cor/Cs4_5_6_congr.wav
- MELODIES_LDD_cor/D3_5_4_congr.wav
- MELODIES_LDD_cor/D3_5_5_congr.wav
- MELODIES_LDD_cor/D3_5_6_congr.wav
- MELODIES_LDD_cor/Ds3_4_5_congr.wav
- MELODIES_LDD_cor/Ds3_4_6_congr.wav
- MELODIES_LDD_cor/Ds3_5_4_congr.wav
- MELODIES_LDD_cor/E3_4_6_congr.wav
- MELODIES_LDD_cor/E3_5_4_congr.wav
- MELODIES_LDD_cor/E3_5_5_congr.wav
- MELODIES_LDD_cor/F3_4_5_congr.wav
- MELODIES_LDD_cor/F3_4_6_congr.wav
- MELODIES_LDD_cor/F3_5_6_congr.wav
- MELODIES_LDD_cor/Fs3_4_4_congr.wav
- MELODIES_LDD_cor/Fs3_4_6_congr.wav
- MELODIES_LDD_cor/G3_4_5_congr.wav
- MELODIES_LDD_cor/G3_5_5_congr.wav
- MELODIES_LDD_cor/G3_5_6_congr.wav
- MELODIES_LDD_cor/Gs3_4_5_congr.wav
- MELODIES_LDD_cor/Gs3_5_5_congr.wav
- MELODIES_LDD_cor/Gs3_5_6_congr.wav
